# Supplementary material for: TSG-6+ cancer-associated fibroblasts modulate myeloid cell responses and impair anti-tumor response to immune checkpoint therapy in pancreatic cancer
Source: Nat Commun. 2024 Jul 10;15:5291. doi: 10.1038/s41467-024-49189-x (PMC11237123; doi:10.1038/s41467-024-49189-x)
Supplement: Supplementary file 4 — Supplementary Data 1 [file 41467_2024_49189_MOESM4_ESM.xlsx]

## Sheet: CD45N_murine scRNAseq
cluster_name	gene
B16F10_tumor cells	Dct
B16F10_tumor cells	Tyrp1
B16F10_tumor cells	Pmel
B16F10_tumor cells	Mlana
B16F10_tumor cells	Gpnmb
B16F10_tumor cells	Ptgds
B16F10_tumor cells	Syt4
B16F10_tumor cells	Car6
B16F10_tumor cells	B2m
B16F10_tumor cells	Slc45a2
B16F10_tumor cells	Syngr1
B16F10_tumor cells	Apoe
B16F10_tumor cells	Slc24a5
B16F10_tumor cells	Cd74
B16F10_tumor cells	Ldhb
B16F10_tumor cells	Chchd10
B16F10_tumor cells	Iigp1
B16F10_tumor cells	Rab38
B16F10_tumor cells	Cxcl10
B16F10_tumor cells	Ifi47
mT4_tumor cells	Krt19
mT4_tumor cells	Krt8
mT4_tumor cells	Tm4sf4
mT4_tumor cells	Krt18
mT4_tumor cells	Clu
mT4_tumor cells	Krt7
mT4_tumor cells	Lgals4
mT4_tumor cells	Lgals2
mT4_tumor cells	Ifitm1
mT4_tumor cells	Wfdc2
mT4_tumor cells	Lgals3
mT4_tumor cells	Tspan8
mT4_tumor cells	Spp1
mT4_tumor cells	Plac8
mT4_tumor cells	S100a6
mT4_tumor cells	2200002D01Rik
mT4_tumor cells	Onecut2
mT4_tumor cells	Spint2
mT4_tumor cells	Cd9
mT4_tumor cells	S100a10
mT4_tumor cells	Cd24a
fibroblasts	Col3a1
fibroblasts	Col1a2
fibroblasts	Col1a1
fibroblasts	Saa3
fibroblasts	Dcn
fibroblasts	Timp1
fibroblasts	Bgn
fibroblasts	Gpx3
fibroblasts	Mfap5
fibroblasts	Cxcl14
fibroblasts	Sparc
fibroblasts	Acta2
fibroblasts	Serpinf1
fibroblasts	Serping1
fibroblasts	Tnc
fibroblasts	Rarres2
fibroblasts	Col5a2
fibroblasts	Fstl1
fibroblasts	Itm2a
fibroblasts	Rcn3
fibroblasts	Lum

## Sheet: CD45P_murine scRNAseq
cluster_name	gene
CD8T_1	Ccl5
CD8T_1	Ly6c2
CD8T_1	Ms4a4b
CD8T_1	Trbc2
CD8T_1	Cd3d
CD8T_1	Cd8b1
CD8T_1	Cd8a
CD8T_1	Cd3g
CD8T_1	Cd3e
CD8T_1	Nkg7
CD8T_1	Hcst
CD8T_1	Gimap3
CD8T_1	Bcl2
CD8T_1	Tcf7
CD8T_1	Ctsw
CD8T_1	Trbc1
CD8T_1	Trac
CD8T_1	Thy1
CD8T_1	Gimap4
CD8T_1	Lck
CD8T_1	Cd69
CD8T_2	Ccl4
CD8T_2	Ccl3
CD8T_2	Gzmb
CD8T_2	Hist1h2ap
CD8T_2	Ifng
CD8T_2	Pclaf
CD8T_2	Cd8a
CD8T_2	Hmgb2
CD8T_2	Xcl1
CD8T_2	Stmn1
CD8T_2	Cd8b1
CD8T_2	Top2a
CD8T_2	Nkg7
CD8T_2	Dut
CD8T_2	Cd3g
CD8T_2	Trbc2
CD8T_2	Thy1
CD8T_2	Mki67
CD8T_2	Cd3d
CD8T_2	Ccl1
CD8T_2	Cd3e
CD4T	Trbc2
CD4T	Cd28
CD4T	Cd3g
CD4T	Cxcr6
CD4T	Trac
CD4T	Cd4
CD4T	Cd3d
CD4T	Cd3e
CD4T	Ms4a4b
CD4T	Icos
CD4T	Bcl11b
CD4T	Lat
CD4T	Thy1
CD4T	Rora
CD4T	Trbc1
CD4T	Ets1
CD4T	Il18r1
CD4T	Lck
CD4T	Themis
CD4T	Cd6
CD4T	Gimap3
Tregs	Ikzf2
Tregs	Ctla4
Tregs	Tnfrsf4
Tregs	Il2ra
Tregs	Foxp3
Tregs	Tnfrsf9
Tregs	Tnfrsf18
Tregs	Trac
Tregs	Icos
Tregs	Cd2
Tregs	Odc1
Tregs	Ltb
Tregs	Izumo1r
Tregs	Ifi27l2a
Tregs	Nrip1
Tregs	Maf
Tregs	Arl5a
Tregs	Rora
Tregs	Cd5
Tregs	Ly6a
Tregs	Glrx
gdT cells	Cd163l1
gdT cells	Il7r
gdT cells	Trdc
gdT cells	Tcrg-C1
gdT cells	Cxcr6
gdT cells	Emb
gdT cells	Gata3
gdT cells	Il1rl1
gdT cells	Rora
gdT cells	Fosb
gdT cells	Tmem176a
gdT cells	Ctla2a
gdT cells	Ltb
gdT cells	Gbp4
gdT cells	Il18r1
gdT cells	Lmo4
gdT cells	Znrf1
gdT cells	Tmem176b
gdT cells	Ramp1
gdT cells	Cd69
gdT cells	Nrip1
B cells	Igkc
B cells	Igha
B cells	Jchain
B cells	Ighm
B cells	Iglc1
B cells	Iglc3
B cells	Mzb1
B cells	Iglv1
B cells	Slpi
B cells	Txndc5
B cells	Iglc2
B cells	Hsp90b1
B cells	Xbp1
B cells	Creld2
B cells	Pdia4
B cells	Pou2af1
B cells	Fam46c
B cells	Sec11c
B cells	Edem1
B cells	Derl3
B cells	Ckap4
NK_1	Gzma
NK_1	Ccl5
NK_1	Prf1
NK_1	Klra4
NK_1	Nkg7
NK_1	Klra8
NK_1	Klrb1c
NK_1	Klre1
NK_1	Gzmb
NK_1	AW112010
NK_1	Il2rb
NK_1	Ugcg
NK_1	Klrk1
NK_1	Txk
NK_1	Klra7
NK_1	Klrd1
NK_1	Ncr1
NK_1	Ctla2a
NK_1	Ms4a4b
NK_1	Xcl1
NK_1	Klrc2
NK_2	Xcl1
NK_2	Gzmc
NK_2	Il2rb
NK_2	Klre1
NK_2	Klrk1
NK_2	Ugcg
NK_2	Txk
NK_2	Car2
NK_2	Ctsw
NK_2	Ncr1
NK_2	Klrb1c
NK_2	AW112010
NK_2	Klrd1
NK_2	Klrc1
NK_2	Klrc2
NK_2	Ctla2a
NK_2	Eomes
NK_2	Klrb1f
NK_2	Klra7
NK_2	Klrb1b
NK_2	Bcl2
mac_1 (Mafb+macs)	Apoe
mac_1 (Mafb+macs)	C1qa
mac_1 (Mafb+macs)	Cxcl9
mac_1 (Mafb+macs)	C1qc
mac_1 (Mafb+macs)	C1qb
mac_1 (Mafb+macs)	Ccl24
mac_1 (Mafb+macs)	Ctsc
mac_1 (Mafb+macs)	H2-Aa
mac_1 (Mafb+macs)	Ctss
mac_1 (Mafb+macs)	H2-Eb1
mac_1 (Mafb+macs)	Lgmn
mac_1 (Mafb+macs)	H2-Ab1
mac_1 (Mafb+macs)	Lyz2
mac_1 (Mafb+macs)	Tgfbi
mac_1 (Mafb+macs)	Mafb
mac_1 (Mafb+macs)	Aif1
mac_1 (Mafb+macs)	Gatm
mac_1 (Mafb+macs)	Cd74
mac_1 (Mafb+macs)	C3
mac_1 (Mafb+macs)	Csf1r
mac_1 (Mafb+macs)	Fcgr2b
mac_2 (Arg1+ macs)	Arg1
mac_2 (Arg1+ macs)	Fn1
mac_2 (Arg1+ macs)	Spp1
mac_2 (Arg1+ macs)	Pf4
mac_2 (Arg1+ macs)	Hmox1
mac_2 (Arg1+ macs)	Thbs1
mac_2 (Arg1+ macs)	Ccl24
mac_2 (Arg1+ macs)	Saa3
mac_2 (Arg1+ macs)	Ccl6
mac_2 (Arg1+ macs)	Mmp12
mac_2 (Arg1+ macs)	Ccl9
mac_2 (Arg1+ macs)	Ctsl
mac_2 (Arg1+ macs)	Tgfbi
mac_2 (Arg1+ macs)	Lgmn
mac_2 (Arg1+ macs)	Tgm2
mac_2 (Arg1+ macs)	Mafb
mac_2 (Arg1+ macs)	Cxcl3
mac_2 (Arg1+ macs)	Mt1
mac_2 (Arg1+ macs)	Fth1
mac_2 (Arg1+ macs)	Dab2
mac_2 (Arg1+ macs)	Apoe
mac_3 (Cd72+macs)	Ccl7
mac_3 (Cd72+macs)	C1qb
mac_3 (Cd72+macs)	Ccl12
mac_3 (Cd72+macs)	C1qc
mac_3 (Cd72+macs)	Ccl8
mac_3 (Cd72+macs)	C1qa
mac_3 (Cd72+macs)	Ccl2
mac_3 (Cd72+macs)	Ctsb
mac_3 (Cd72+macs)	Ftl1
mac_3 (Cd72+macs)	Lgals3
mac_3 (Cd72+macs)	Apoe
mac_3 (Cd72+macs)	Ms4a7
mac_3 (Cd72+macs)	Lgmn
mac_3 (Cd72+macs)	Fth1
mac_3 (Cd72+macs)	Lpl
mac_3 (Cd72+macs)	Pf4
mac_3 (Cd72+macs)	Cd68
mac_3 (Cd72+macs)	Fabp5
mac_3 (Cd72+macs)	Aif1
mac_3 (Cd72+macs)	Prdx1
mac_3 (Cd72+macs)	Grn
mac_4 (Csf1r+macs)	Ccl8
mac_4 (Csf1r+macs)	Selenop
mac_4 (Csf1r+macs)	Apoe
mac_4 (Csf1r+macs)	C1qa
mac_4 (Csf1r+macs)	C1qb
mac_4 (Csf1r+macs)	Cd209f
mac_4 (Csf1r+macs)	Folr2
mac_4 (Csf1r+macs)	C1qc
mac_4 (Csf1r+macs)	F13a1
mac_4 (Csf1r+macs)	C4b
mac_4 (Csf1r+macs)	Pltp
mac_4 (Csf1r+macs)	Mrc1
mac_4 (Csf1r+macs)	Gas6
mac_4 (Csf1r+macs)	Wfdc17
mac_4 (Csf1r+macs)	Timp2
mac_4 (Csf1r+macs)	Fcgrt
mac_4 (Csf1r+macs)	Ctsb
mac_4 (Csf1r+macs)	Clec10a
mac_4 (Csf1r+macs)	Pf4
mac_4 (Csf1r+macs)	Retnla
mac_4 (Csf1r+macs)	Ednrb
mono_1	Chil3
mono_1	Lyz2
mono_1	Plac8
mono_1	Ifitm3
mono_1	Ms4a6c
mono_1	Vcan
mono_1	Cxcl10
mono_1	Tgfbi
mono_1	Ifitm6
mono_1	Ifi204
mono_1	Ccr2
mono_1	Cybb
mono_1	Ms4a4c
mono_1	Hp
mono_1	F13a1
mono_1	Msrb1
mono_1	Wfdc17
mono_1	Gda
mono_1	Mafb
mono_1	Ccl2
mono_1	Slfn5
mono_2	Ace
mono_2	Gngt2
mono_2	Pou2f2
mono_2	Nr4a1
mono_2	Sat1
mono_2	Adgre4
mono_2	Ear2
mono_2	Lst1
mono_2	Cybb
mono_2	Klf4
mono_2	Itgal
mono_2	Dusp16
mono_2	Msrb1
mono_2	Lyz2
mono_2	Treml4
mono_2	Grk3
mono_2	Cebpb
mono_2	Smpdl3a
mono_2	Gpx1
mono_2	Csf1r
mono_2	Clec4a3
neutrophil	S100a8
neutrophil	S100a9
neutrophil	Cxcl2
neutrophil	Il1b
neutrophil	Ptgs2
neutrophil	G0s2
neutrophil	Ier3
neutrophil	Mmp9
neutrophil	Csf3r
neutrophil	Hdc
neutrophil	Il1r2
neutrophil	Cxcr2
neutrophil	Junb
neutrophil	Acod1
neutrophil	Egr1
neutrophil	Retnlg
neutrophil	Il1rn
neutrophil	Cebpb
neutrophil	Tnfaip2
neutrophil	Zfp36
neutrophil	Neat1
mregDC	Ccr7
mregDC	Ccl22
mregDC	Fscn1
mregDC	Tbc1d4
mregDC	Fabp5
mregDC	Tmem123
mregDC	Cacnb3
mregDC	Serpinb6b
mregDC	Marcksl1
mregDC	Ccl17
mregDC	Etv3
mregDC	Cd83
mregDC	Socs2
mregDC	Cst3
mregDC	Map4k4
mregDC	Ramp3
mregDC	Il4i1
mregDC	Samsn1
mregDC	Rogdi
mregDC	Gyg
mregDC	Gnb4
cDC2b	Cd209a
cDC2b	Clec10a
cDC2b	Ifitm1
cDC2b	Cd74
cDC2b	Napsa
cDC2b	H2-Ab1
cDC2b	H2-Eb1
cDC2b	H2-Aa
cDC2b	Ifitm3
cDC2b	H2-DMb1
cDC2b	Olfm1
cDC2b	Ccnd1
cDC2b	Ciita
cDC2b	Bcl11a
cDC2b	H2-DMa
cDC2b	Kmo
cDC2b	Cbfa2t3
cDC2b	Mgl2
cDC2b	Cd300a
cDC2b	S100a4
cDC2b	Ckb
cDC2a	Cst3
cDC2a	Naaa
cDC2a	Wdfy4
cDC2a	Ifi205
cDC2a	Xcr1
cDC2a	Ckb
cDC2a	Irf8
cDC2a	Plbd1
cDC2a	Ppt1
cDC2a	H2-Ab1
cDC2a	Plet1
cDC2a	Cd24a
cDC2a	Itgae
cDC2a	Cd74
cDC2a	H2-Eb1
cDC2a	H2-Aa
cDC2a	Gm2a
cDC2a	Naga
cDC2a	Sept3
cDC2a	Tlr3
cDC2a	Mpeg1
cDC1	Retnla
cDC2	Ccl17
cDC3	Mgl2
cDC4	Plet1
cDC5	Mmp12
cDC6	Ear2
cDC7	Lpl
cDC8	H2-Eb1
cDC9	H2-Ab1
cDC10	H2-Aa
cDC11	Ifitm1
cDC12	Cd74
cDC13	Itgax
cDC14	Gsn
cDC15	Ccl24
cDC16	Il1r2
cDC17	Mdh2
cDC18	Gm2a
cDC19	AA467197
cDC20	Cfp
cDC21	Clec4n
pDC	Siglech
pDC	Ccr9
pDC	Ly6d
pDC	Tcf4
pDC	Klk1
pDC	Cox6a2
pDC	Bst2
pDC	Rnase6
pDC	Irf8
pDC	Bcl11a
pDC	Gm21762
pDC	Lair1
pDC	Pltp
pDC	Ly6c2
pDC	Atp1b1
pDC	Runx2
pDC	Ctsl
pDC	Dnajc7
pDC	Pld4
pDC	Rpgrip1
pDC	Mpeg1
