# Supplementary material for: TSG-6+ cancer-associated fibroblasts modulate myeloid cell responses and impair anti-tumor response to immune checkpoint therapy in pancreatic cancer
Source: Nat Commun. 2024 Jul 10;15:5291. doi: 10.1038/s41467-024-49189-x (PMC11237123; doi:10.1038/s41467-024-49189-x)
Supplement: Supplementary file 6 — Source Data [file 41467_2024_49189_MOESM6_ESM.xlsx]

## Sheet: Figure 2g
	Analysis of SMA+ cells in melanoma and pancreatic patient tissue samples through immunoflorescence
		% SMA+ cells				% SMA+ cells
	Sample name	pancreatic cancer			Sample name	melanoma
	1	22.859			3025	8.0648
	2	31.4185			2397	0.7308
	4	18.2305			3149	6.248
	A	28.27			3185	7.092
	B (location2)	19.19			2567	6.327
	C	18.87			3636	3.529
	G	4.678			4069	4.32
	F	29.056			4113	6.77
	K	7.89

## Sheet: Figure 2h
	Analysis of TSG-6+ SMA+ cells in melanoma and pancreatic patient tissue samples through immunoflorescence
		% TSG6+SMA+ cells				% TSG6+SMA+ cells
	Sample name	pancreatic cancer			Sample name	melanoma
	1	5.87962			3025	0.046904
	2	7.88957			2397	0.100133
	4	0.262189			3149	0.366
	A	0.36			3185	1.427
	B (location2)	3.914			2567	1.898
	C	0.7714			3636	0.4198
	G	0.773			4069	0.3583
	F	7.77			4113	1.961
	K	0.569

## Sheet: Figure 4d
	Infiltration analysis in pancreatic patient samples
	% of cells withing 20µm of TSG-6+ cells
	Sample name	CD68+CD44+ cells	CD68+CD44- cells
	1	82.1497	62.6344
	2	31.267	17.6562
	3	37.037	25.0871
	4	31.6054	29.3001
	A	90.9091	80.4438
	B (location 1)	87.6923	62.5753
	B (location 2)	63.2066	47.8049
	C	76.1875	75.2425
	D	85.9155	49.4113
	E	80	91.3313
	F	57.6865	40.084
	G	53.3333	52.6316
	J	79.2308	83.6842
	K	63.6364	4.83871

## Sheet: Figure 4e
	Infiltration analysis in pancreatic patient samples
	No. of CD68+ CD44+ cells / µm2
	Sample name	TSG-6+ SMA+ cells	TSG-6+ SMA- cells
	A	17.3	17.7
	B (location 1)	112.59	68.1069
	B (location 2)	114.9	73.7
	C	138.56	91.288
	D	22.42	16.908
	E	59.23	18.339
	F	51.0149	59.3082
	G	8.59012	12.983
	J	15.95	8.646
	K	0.7705	0.426

## Sheet: Figure 5b
	Survival analysis of pancreatic tumor bearing mice under different treatment conditions
		Time of death/ euthanasia (noted as day post tumor injection)
		Untreated mice	combo ICT treated	anti-TSG-6 treated mice	anti-TSG-6 +combo ICT treated mice
		41	34	34	73
		51	42	38	100
		55	63	32	76
		45	48	49	46
		43	49	31	64
		37	46	45	66
		30	46	62	59
		41	51	48	88
		63	54	33	66
		41	55	35	75
		32	37	49	69
		55	63	42	44
		40	31	50	59
		46	37	28	37
		31	69	31	43
		39	59	28	38
		43	62	28	55
		30	50	44	68
		53	39	55	83
		44	51	40
		53	53	53
		43	67
		30	58
		31
		52
		35
		32
		49
		49
		46
		31
		39
		39
		31
		35
		32
		49
		49
		46
		31
		39
		39
		31

## Sheet: Figure 5e
	CyTOF analysis
	Frequency of immune cell clusters of total CD45+ cells assessed
	Cluster name	Untreated mice (%)	combo ICT treated (%)	anti-TSG-6 treated mice (%)	anti-TSG-6 +combo ICT treated mice (%)
	VISTA+CD206+ macs	29.2013	25.7532	31.6846	20.7571
		27.3767	24.2913	22.7413	18.5219
		28.929	17.5121	15.6382	14.8544
		38.1494	21.3349	21.5771	21.1847
		25.7802	30.2174	21.1217	24.4304
	CD163+ macs	1.66389	1.48123	1.07738	1.05835
		1.51903	2.75715	0.69646	0.892346
		1.93912	1.50178	0.77574	0.483725
		2.99108	0.670358	1.51646	1.16524
		1.88828	1.73707	2.29714	1.59955
	Neutrophils	7.18247	8.92106	8.9618	3.15599
		3.75491	6.3408	18.8238	3.82107
		5.81736	5.69733	6.80536	5.87524
		2.92111	6.44127	15.3813	4.49102
		5.35012	5.32367	8.02506	1.70185
	CD8T cells	8.48586	17.5391	4.79922	30.8925
		8.07305	16.4654	3.5887	28.8411
		6.80947	14.3405	5.18336	16.9001
		7.10163	23.3751	4.98267	17.1953
		6.53029	17.2207	8.44272	30.81
	Ly6C+ CD8T cells	2.74542	3.13079	1.46915	4.37643
		3.48182	2.67321	2.06036	5.02231
		2.63811	5.47679	2.38011	5.32097
		1.71419	4.7508	1.81976	2.93737
		3.19958	2.74931	3.78878	5.18925
	Tregs	3.66057	2.96246	1.51812	2.39321
		3.82318	3.00252	3.32753	2.44823
		4.46449	2.00588	2.82087	2.04575
		3.72573	3.26435	1.03986	2.09581
		3.6192	2.26193	3.72912	2.67832

## Sheet: Supplemetary Figure 1a
	Survival analysis of melanoma (B16F10) tumor bearing mice under different treatment conditions
		Time of death/ euthanasia (noted as day post tumor injection)
		Untreated mice	anti-CTLA-4 treated	anti-PD-1 treated mice	combo ICT treated mice
		17	6	13	10
		17	9	19	23
		17	18	19	27
		18	18	19	30
		18	25	19	30
		18	25	19	32
		18	25	19	37
		19	30	19	58
		19	30	23	58
		19	30		68

## Sheet: Supplemetary Figure 1b
	Survival analysis of pancreatic (mT4) tumor bearing mice under different treatment conditions
		Time of death/ euthanasia (noted as day post tumor injection)
		Untreated mice	anti-CTLA-4 treated	anti-PD-1 treated mice	combo ICT treated mice
		16	16	16	16
		16	17	17	17
		17	18	18	18
		18	19	18	18
		19	19	19	19
		19	24	19	19
		19	24	19	19
		20		20	22
		20		20	24
		20		23	24
				24

## Sheet: Supplemetary Figure 1e
	Quantification of SMA staining in murine melanoma (B16F10) and pancreatic (mT4) tumors (% of total tissue assessed)
		B16F10	mT4
		0.584796	2.97223
		0.817801	3.78449
		0.640384	3.26914
		0.528235	2.29215
		0.691235	0.148597

## Sheet: Supplemetary Figure 3c
	CyTOF analysis
	Proportion of indicated immune cell subsets as a proportion of total CD45 cells analyzed in melanoma (B16F10) and pancreatic (mT4) tumors
		CD8 T cells	CD4 T cells	Tregs	B cells	NK cells	Macrophages	Monocytes	Neutrophils	DCs
	B16F10	16.2494	13.6583	1.94701	7.02152	16.3466	21.7463	11.3848	1.27077	10.3755
	mT4	1.00231	0.722633	0.703688	1.79449	1.49413	79.41	0.492517	3.48898	10.8912

[truncated: 1 more sheets: Supplemetary Figure 4b]
